# Supplementary material for: An exonic insertion in the NAGLU gene causing Mucopolysaccharidosis IIIB in Schipperke dogs
Source: Sci Rep. 2020 Feb 21;10:3170. doi: 10.1038/s41598-020-60121-3 (PMC7035321; doi:10.1038/s41598-020-60121-3)
Supplement: Supplementary file 1 — Supplementary information. [file 41598_2020_60121_MOESM1_ESM.zip]

Archive with 285 entries (278 files):
- MPS IIIB Supplementary Information/NAGLU E1 & E2 & E6a DNACORE_REQ_162197/
- MPS IIIB Supplementary Information/NAGLU E1 & E2 & E6a DNACORE_REQ_162197/37.22877.N.NAGLU.E1.R_E05_039.ab1
- MPS IIIB Supplementary Information/NAGLU E1 & E2 & E6a DNACORE_REQ_162197/37.22877.N.NAGLU.E1.R_E05_039.seq
- MPS IIIB Supplementary Information/NAGLU E1 & E2 & E6a DNACORE_REQ_162197/38.5049.A.NAGLU.E1.R_F05_037.ab1
- MPS IIIB Supplementary Information/NAGLU E1 & E2 & E6a DNACORE_REQ_162197/38.5049.A.NAGLU.E1.R_F05_037.seq
- MPS IIIB Supplementary Information/NAGLU E1 & E2 & E6a DNACORE_REQ_162197/39.19498.C.NAGLU.E2.R_G05_035.ab1
- MPS IIIB Supplementary Information/NAGLU E1 & E2 & E6a DNACORE_REQ_162197/39.19498.C.NAGLU.E2.R_G05_035.seq
- MPS IIIB Supplementary Information/NAGLU E1 & E2 & E6a DNACORE_REQ_162197/40.21940.N.NAGLU.E2.R_H05_033.ab1
- MPS IIIB Supplementary Information/NAGLU E1 & E2 & E6a DNACORE_REQ_162197/40.21940.N.NAGLU.E2.R_H05_033.seq
- MPS IIIB Supplementary Information/NAGLU E1 & E2 & E6a DNACORE_REQ_162197/41.7295.C.NAGLU.E6a.F_A06_048.ab1
- MPS IIIB Supplementary Information/NAGLU E1 & E2 & E6a DNACORE_REQ_162197/41.7295.C.NAGLU.E6a.F_A06_048.seq
- MPS IIIB Supplementary Information/NAGLU E1 & E2 & E6a DNACORE_REQ_162197/42.7295.C.NAGLU.E6a.R_B06_046.ab1
- MPS IIIB Supplementary Information/NAGLU E1 & E2 & E6a DNACORE_REQ_162197/42.7295.C.NAGLU.E6a.R_B06_046.seq
- MPS IIIB Supplementary Information/NAGLU E1 & E2 & E6a DNACORE_REQ_162197/43.7299.C.NAGLU.E6a.F_C06_044.ab1
- MPS IIIB Supplementary Information/NAGLU E1 & E2 & E6a DNACORE_REQ_162197/43.7299.C.NAGLU.E6a.F_C06_044.seq
- MPS IIIB Supplementary Information/NAGLU E1 & E2 & E6a DNACORE_REQ_162197/44.7299.C.NAGLU.E6a.R_D06_042.ab1
- MPS IIIB Supplementary Information/NAGLU E1 & E2 & E6a DNACORE_REQ_162197/44.7299.C.NAGLU.E6a.R_D06_042.seq
- MPS IIIB Supplementary Information/NAGLU E1 & E2 & E6a DNACORE_REQ_162197/45.8088.C.NAGLU.E6a.F_E06_040.ab1
- MPS IIIB Supplementary Information/NAGLU E1 & E2 & E6a DNACORE_REQ_162197/45.8088.C.NAGLU.E6a.F_E06_040.seq
- MPS IIIB Supplementary Information/NAGLU E1 & E2 & E6a DNACORE_REQ_162197/46.8088.C.NAGLU.E6a.R_F06_038.ab1
- MPS IIIB Supplementary Information/NAGLU E1 & E2 & E6a DNACORE_REQ_162197/46.8088.C.NAGLU.E6a.R_F06_038.seq
- MPS IIIB Supplementary Information/NAGLU E1 & E2 & E6a DNACORE_REQ_162197/47.19498.C.NAGLU.E6a.F_G06_036.ab1
- MPS IIIB Supplementary Information/NAGLU E1 & E2 & E6a DNACORE_REQ_162197/47.19498.C.NAGLU.E6a.F_G06_036.seq
- MPS IIIB Supplementary Information/NAGLU E1 & E2 & E6a DNACORE_REQ_162197/48.19498.C.NAGLU.E6a.R_H06_034.ab1
- MPS IIIB Supplementary Information/NAGLU E1 & E2 & E6a DNACORE_REQ_162197/48.19498.C.NAGLU.E6a.R_H06_034.seq
- MPS IIIB Supplementary Information/NAGLU E1 & E2 & E6a DNACORE_REQ_162197/49.5049.A.NAGLU.E6a.F_A07_063.ab1
- MPS IIIB Supplementary Information/NAGLU E1 & E2 & E6a DNACORE_REQ_162197/49.5049.A.NAGLU.E6a.F_A07_063.seq
- MPS IIIB Supplementary Information/NAGLU E1 & E2 & E6a DNACORE_REQ_162197/50.5049.A.NAGLU.E6a.R_B07_061.ab1
- MPS IIIB Supplementary Information/NAGLU E1 & E2 & E6a DNACORE_REQ_162197/50.5049.A.NAGLU.E6a.R_B07_061.seq
- MPS IIIB Supplementary Information/NAGLU E1 & E2 & E6a DNACORE_REQ_162197/51.6746.A.NAGLU.E6a.F_C07_059.ab1
- MPS IIIB Supplementary Information/NAGLU E1 & E2 & E6a DNACORE_REQ_162197/51.6746.A.NAGLU.E6a.F_C07_059.seq
- MPS IIIB Supplementary Information/NAGLU E1 & E2 & E6a DNACORE_REQ_162197/52.6746.A.NAGLU.E6a.R_D07_057.ab1
- MPS IIIB Supplementary Information/NAGLU E1 & E2 & E6a DNACORE_REQ_162197/52.6746.A.NAGLU.E6a.R_D07_057.seq
- MPS IIIB Supplementary Information/NAGLU E1 & E2 & E6a DNACORE_REQ_162197/53.9176.A.NAGLU.E6a.F_E07_055.ab1
- MPS IIIB Supplementary Information/NAGLU E1 & E2 & E6a DNACORE_REQ_162197/53.9176.A.NAGLU.E6a.F_E07_055.seq
- MPS IIIB Supplementary Information/NAGLU E1 & E2 & E6a DNACORE_REQ_162197/54.9176.A.NAGLU.E6a.R_F07_053.ab1
- MPS IIIB Supplementary Information/NAGLU E1 & E2 & E6a DNACORE_REQ_162197/54.9176.A.NAGLU.E6a.R_F07_053.seq
- MPS IIIB Supplementary Information/NAGLU E1 & E2 & E6a DNACORE_REQ_162197/55.21940.N.NAGLU.E6a.F_G07_051.ab1
- MPS IIIB Supplementary Information/NAGLU E1 & E2 & E6a DNACORE_REQ_162197/55.21940.N.NAGLU.E6a.F_G07_051.seq
- MPS IIIB Supplementary Information/NAGLU E1 & E2 & E6a DNACORE_REQ_162197/56.21940.N.NAGLU.E6a.R_H07_049.ab1
- MPS IIIB Supplementary Information/NAGLU E1 & E2 & E6a DNACORE_REQ_162197/56.21940.N.NAGLU.E6a.R_H07_049.seq
- MPS IIIB Supplementary Information/NAGLU E1 & E2 & E6a DNACORE_REQ_162197/57.22877.N.NAGLU.E6a.F_A08_064.ab1
- MPS IIIB Supplementary Information/NAGLU E1 & E2 & E6a DNACORE_REQ_162197/57.22877.N.NAGLU.E6a.F_A08_064.seq
- MPS IIIB Supplementary Information/NAGLU E1 & E2 & E6a DNACORE_REQ_162197/58.22877.N.NAGLU.E6a.R_B08_062.ab1
- MPS IIIB Supplementary Information/NAGLU E1 & E2 & E6a DNACORE_REQ_162197/58.22877.N.NAGLU.E6a.R_B08_062.seq
- MPS IIIB Supplementary Information/NAGLU E1 & E2 DNACORE_REQ_162097/
- MPS IIIB Supplementary Information/NAGLU E1 & E2 DNACORE_REQ_162097/57.7295.C.NAGLU.E1.F_A08_064.ab1
- MPS IIIB Supplementary Information/NAGLU E1 & E2 DNACORE_REQ_162097/57.7295.C.NAGLU.E1.F_A08_064.seq
- MPS IIIB Supplementary Information/NAGLU E1 & E2 DNACORE_REQ_162097/58.7295.C.NAGLU.E1.R_B08_062.ab1
- MPS IIIB Supplementary Information/NAGLU E1 & E2 DNACORE_REQ_162097/58.7295.C.NAGLU.E1.R_B08_062.seq
- MPS IIIB Supplementary Information/NAGLU E1 & E2 DNACORE_REQ_162097/59.7299.C.NAGLU.E1.F_C08_060.ab1
- MPS IIIB Supplementary Information/NAGLU E1 & E2 DNACORE_REQ_162097/59.7299.C.NAGLU.E1.F_C08_060.seq
- MPS IIIB Supplementary Information/NAGLU E1 & E2 DNACORE_REQ_162097/60.7299.C.NAGLU.E1.R_D08_058.ab1
- MPS IIIB Supplementary Information/NAGLU E1 & E2 DNACORE_REQ_162097/60.7299.C.NAGLU.E1.R_D08_058.seq
- MPS IIIB Supplementary Information/NAGLU E1 & E2 DNACORE_REQ_162097/61.8088.C.NAGLU.E1.F_E08_056.ab1
- MPS IIIB Supplementary Information/NAGLU E1 & E2 DNACORE_REQ_162097/61.8088.C.NAGLU.E1.F_E08_056.seq
- MPS IIIB Supplementary Information/NAGLU E1 & E2 DNACORE_REQ_162097/62.8088.C.NAGLU.E1.R_F08_054.ab1
- MPS IIIB Supplementary Information/NAGLU E1 & E2 DNACORE_REQ_162097/62.8088.C.NAGLU.E1.R_F08_054.seq
- MPS IIIB Supplementary Information/NAGLU E1 & E2 DNACORE_REQ_162097/63.19498.C.NAGLU.E1.F_G08_052.ab1
- MPS IIIB Supplementary Information/NAGLU E1 & E2 DNACORE_REQ_162097/63.19498.C.NAGLU.E1.F_G08_052.seq
- MPS IIIB Supplementary Information/NAGLU E1 & E2 DNACORE_REQ_162097/64.19498.C.NAGLU.E1.R_H08_050.ab1
- MPS IIIB Supplementary Information/NAGLU E1 & E2 DNACORE_REQ_162097/64.19498.C.NAGLU.E1.R_H08_050.seq
- MPS IIIB Supplementary Information/NAGLU E1 & E2 DNACORE_REQ_162097/65.5049.A.NAGLU.E1.F_A09_079.ab1
- MPS IIIB Supplementary Information/NAGLU E1 & E2 DNACORE_REQ_162097/65.5049.A.NAGLU.E1.F_A09_079.seq
- MPS IIIB Supplementary Information/NAGLU E1 & E2 DNACORE_REQ_162097/66.5049.A.NAGLU.E1.R_B09_077.ab1
- MPS IIIB Supplementary Information/NAGLU E1 & E2 DNACORE_REQ_162097/66.5049.A.NAGLU.E1.R_B09_077.seq
- MPS IIIB Supplementary Information/NAGLU E1 & E2 DNACORE_REQ_162097/67.6746.A.NAGLU.E1.F_C09_075.ab1
- MPS IIIB Supplementary Information/NAGLU E1 & E2 DNACORE_REQ_162097/67.6746.A.NAGLU.E1.F_C09_075.seq
- MPS IIIB Supplementary Information/NAGLU E1 & E2 DNACORE_REQ_162097/68.6746.A.NAGLU.E1.R_D09_073.ab1
- MPS IIIB Supplementary Information/NAGLU E1 & E2 DNACORE_REQ_162097/68.6746.A.NAGLU.E1.R_D09_073.seq
- MPS IIIB Supplementary Information/NAGLU E1 & E2 DNACORE_REQ_162097/69.9176.A.NAGLU.E1.F_E09_071.ab1
- MPS IIIB Supplementary Information/NAGLU E1 & E2 DNACORE_REQ_162097/69.9176.A.NAGLU.E1.F_E09_071.seq
- MPS IIIB Supplementary Information/NAGLU E1 & E2 DNACORE_REQ_162097/70.9176.A.NAGLU.E1.R_F09_069.ab1
- MPS IIIB Supplementary Information/NAGLU E1 & E2 DNACORE_REQ_162097/70.9176.A.NAGLU.E1.R_F09_069.seq
- MPS IIIB Supplementary Information/NAGLU E1 & E2 DNACORE_REQ_162097/71.21940.N.NAGLU.E1.F_G09_067.ab1
- MPS IIIB Supplementary Information/NAGLU E1 & E2 DNACORE_REQ_162097/71.21940.N.NAGLU.E1.F_G09_067.seq
- MPS IIIB Supplementary Information/NAGLU E1 & E2 DNACORE_REQ_162097/72.21940.N.NAGLU.E1.R_H09_065.ab1
- MPS IIIB Supplementary Information/NAGLU E1 & E2 DNACORE_REQ_162097/72.21940.N.NAGLU.E1.R_H09_065.seq
- MPS IIIB Supplementary Information/NAGLU E1 & E2 DNACORE_REQ_162097/73.22877.N.NAGLU.E1.F_A10_080.ab1
- MPS IIIB Supplementary Information/NAGLU E1 & E2 DNACORE_REQ_162097/73.22877.N.NAGLU.E1.F_A10_080.seq
- MPS IIIB Supplementary Information/NAGLU E1 & E2 DNACORE_REQ_162097/74.22877.N.NAGLU.E1.R_B10_078.ab1
- MPS IIIB Supplementary Information/NAGLU E1 & E2 DNACORE_REQ_162097/74.22877.N.NAGLU.E1.R_B10_078.seq
- MPS IIIB Supplementary Information/NAGLU E1 & E2 DNACORE_REQ_162097/75.7295.C.NAGLU.E2.F_C10_076.ab1
- MPS IIIB Supplementary Information/NAGLU E1 & E2 DNACORE_REQ_162097/75.7295.C.NAGLU.E2.F_C10_076.seq
- MPS IIIB Supplementary Information/NAGLU E1 & E2 DNACORE_REQ_162097/76.7295.C.NAGLU.E2.R_D10_074.ab1
- MPS IIIB Supplementary Information/NAGLU E1 & E2 DNACORE_REQ_162097/76.7295.C.NAGLU.E2.R_D10_074.seq
- MPS IIIB Supplementary Information/NAGLU E1 & E2 DNACORE_REQ_162097/77.7299.C.NAGLU.E2.F_E10_072.ab1
- MPS IIIB Supplementary Information/NAGLU E1 & E2 DNACORE_REQ_162097/77.7299.C.NAGLU.E2.F_E10_072.seq
- MPS IIIB Supplementary Information/NAGLU E1 & E2 DNACORE_REQ_162097/78.7299.C.NAGLU.E2.R_F10_070.ab1
- MPS IIIB Supplementary Information/NAGLU E1 & E2 DNACORE_REQ_162097/78.7299.C.NAGLU.E2.R_F10_070.seq
- MPS IIIB Supplementary Information/NAGLU E1 & E2 DNACORE_REQ_162097/79.8088.C.NAGLU.E2.F_G10_068.ab1
- MPS IIIB Supplementary Information/NAGLU E1 & E2 DNACORE_REQ_162097/79.8088.C.NAGLU.E2.F_G10_068.seq
- MPS IIIB Supplementary Information/NAGLU E1 & E2 DNACORE_REQ_162097/80.8088.C.NAGLU.E2.R_H10_066.ab1
- MPS IIIB Supplementary Information/NAGLU E1 & E2 DNACORE_REQ_162097/80.8088.C.NAGLU.E2.R_H10_066.seq
- MPS IIIB Supplementary Information/NAGLU E1 & E2 DNACORE_REQ_162097/81.19498.C.NAGLU.E2.F_A11_095.ab1
- MPS IIIB Supplementary Information/NAGLU E1 & E2 DNACORE_REQ_162097/81.19498.C.NAGLU.E2.F_A11_095.seq
- MPS IIIB Supplementary Information/NAGLU E1 & E2 DNACORE_REQ_162097/82.19498.C.NAGLU.E2.R_B11_093.ab1
- MPS IIIB Supplementary Information/NAGLU E1 & E2 DNACORE_REQ_162097/82.19498.C.NAGLU.E2.R_B11_093.seq
- MPS IIIB Supplementary Information/NAGLU E1 & E2 DNACORE_REQ_162097/83.5049.A.NAGLU.E2.F_C11_091.ab1
- MPS IIIB Supplementary Information/NAGLU E1 & E2 DNACORE_REQ_162097/83.5049.A.NAGLU.E2.F_C11_091.seq
- MPS IIIB Supplementary Information/NAGLU E1 & E2 DNACORE_REQ_162097/84.5049.A.NAGLU.E2.R_D11_089.ab1
- MPS IIIB Supplementary Information/NAGLU E1 & E2 DNACORE_REQ_162097/84.5049.A.NAGLU.E2.R_D11_089.seq
- MPS IIIB Supplementary Information/NAGLU E1 & E2 DNACORE_REQ_162097/85.6746.A.NAGLU.E2.F_E11_087.ab1
- MPS IIIB Supplementary Information/NAGLU E1 & E2 DNACORE_REQ_162097/85.6746.A.NAGLU.E2.F_E11_087.seq
- MPS IIIB Supplementary Information/NAGLU E1 & E2 DNACORE_REQ_162097/86.6746.A.NAGLU.E2.R_F11_085.ab1
- MPS IIIB Supplementary Information/NAGLU E1 & E2 DNACORE_REQ_162097/86.6746.A.NAGLU.E2.R_F11_085.seq
- MPS IIIB Supplementary Information/NAGLU E1 & E2 DNACORE_REQ_162097/87.9176.A.NAGLU.E2.F_G11_083.ab1
- MPS IIIB Supplementary Information/NAGLU E1 & E2 DNACORE_REQ_162097/87.9176.A.NAGLU.E2.F_G11_083.seq
- MPS IIIB Supplementary Information/NAGLU E1 & E2 DNACORE_REQ_162097/88.9176.A.NAGLU.E2.R_H11_081.ab1
- MPS IIIB Supplementary Information/NAGLU E1 & E2 DNACORE_REQ_162097/88.9176.A.NAGLU.E2.R_H11_081.seq
- MPS IIIB Supplementary Information/NAGLU E1 & E2 DNACORE_REQ_162097/89.21940.N.NAGLU.E2.F_A12_096.ab1
- MPS IIIB Supplementary Information/NAGLU E1 & E2 DNACORE_REQ_162097/89.21940.N.NAGLU.E2.F_A12_096.seq
- MPS IIIB Supplementary Information/NAGLU E1 & E2 DNACORE_REQ_162097/90.21940.N.NAGLU.E2.R_B12_094.ab1
- MPS IIIB Supplementary Information/NAGLU E1 & E2 DNACORE_REQ_162097/90.21940.N.NAGLU.E2.R_B12_094.seq
- MPS IIIB Supplementary Information/NAGLU E1 & E2 DNACORE_REQ_162097/91.22877.N.NAGLU.E2.F_C12_092.ab1
- MPS IIIB Supplementary Information/NAGLU E1 & E2 DNACORE_REQ_162097/91.22877.N.NAGLU.E2.F_C12_092.seq
- MPS IIIB Supplementary Information/NAGLU E1 & E2 DNACORE_REQ_162097/92.22877.N.NAGLU.E2.R_D12_090.ab1
- MPS IIIB Supplementary Information/NAGLU E1 & E2 DNACORE_REQ_162097/92.22877.N.NAGLU.E2.R_D12_090.seq
- MPS IIIB Supplementary Information/NAGLU E1 Reloads DNACORE_REQ_162134/
- MPS IIIB Supplementary Information/NAGLU E1 Reloads DNACORE_REQ_162134/09.5049.A.NAGLU.E1.R_A02_016.ab1
- MPS IIIB Supplementary Information/NAGLU E1 Reloads DNACORE_REQ_162134/09.5049.A.NAGLU.E1.R_A02_016.seq
- MPS IIIB Supplementary Information/NAGLU E1 Reloads DNACORE_REQ_162134/10.22877.N.NAGLU.E1.R_B02_014.ab1
- MPS IIIB Supplementary Information/NAGLU E1 Reloads DNACORE_REQ_162134/10.22877.N.NAGLU.E1.R_B02_014.seq
- MPS IIIB Supplementary Information/NAGLU E3n4 & E5 DNACORE_REQ_162148/
- MPS IIIB Supplementary Information/NAGLU E3n4 & E5 DNACORE_REQ_162148/49.7295.C.NAGLU.E3n4.F_A07_063.ab1
- MPS IIIB Supplementary Information/NAGLU E3n4 & E5 DNACORE_REQ_162148/49.7295.C.NAGLU.E3n4.F_A07_063.seq
- MPS IIIB Supplementary Information/NAGLU E3n4 & E5 DNACORE_REQ_162148/50.7295.C.NAGLU.E3n4.R_B07_061.ab1
- MPS IIIB Supplementary Information/NAGLU E3n4 & E5 DNACORE_REQ_162148/50.7295.C.NAGLU.E3n4.R_B07_061.seq
- MPS IIIB Supplementary Information/NAGLU E3n4 & E5 DNACORE_REQ_162148/51.7299.C.NAGLU.E3n4.F_C07_059.ab1
- MPS IIIB Supplementary Information/NAGLU E3n4 & E5 DNACORE_REQ_162148/51.7299.C.NAGLU.E3n4.F_C07_059.seq
- MPS IIIB Supplementary Information/NAGLU E3n4 & E5 DNACORE_REQ_162148/52.7299.C.NAGLU.E3n4.R_D07_057.ab1
- MPS IIIB Supplementary Information/NAGLU E3n4 & E5 DNACORE_REQ_162148/52.7299.C.NAGLU.E3n4.R_D07_057.seq
- MPS IIIB Supplementary Information/NAGLU E3n4 & E5 DNACORE_REQ_162148/53.8088.C.NAGLU.E3n4.F_E07_055.ab1
- MPS IIIB Supplementary Information/NAGLU E3n4 & E5 DNACORE_REQ_162148/53.8088.C.NAGLU.E3n4.F_E07_055.seq
- MPS IIIB Supplementary Information/NAGLU E3n4 & E5 DNACORE_REQ_162148/54.8088.C.NAGLU.E3n4.R_F07_053.ab1
- MPS IIIB Supplementary Information/NAGLU E3n4 & E5 DNACORE_REQ_162148/54.8088.C.NAGLU.E3n4.R_F07_053.seq
- MPS IIIB Supplementary Information/NAGLU E3n4 & E5 DNACORE_REQ_162148/55.19498.C.NAGLU.E3n4.F_G07_051.ab1
- MPS IIIB Supplementary Information/NAGLU E3n4 & E5 DNACORE_REQ_162148/55.19498.C.NAGLU.E3n4.F_G07_051.seq
- MPS IIIB Supplementary Information/NAGLU E3n4 & E5 DNACORE_REQ_162148/56.19498.C.NAGLU.E3n4.R_H07_049.ab1
- MPS IIIB Supplementary Information/NAGLU E3n4 & E5 DNACORE_REQ_162148/56.19498.C.NAGLU.E3n4.R_H07_049.seq
- MPS IIIB Supplementary Information/NAGLU E3n4 & E5 DNACORE_REQ_162148/57.5049.A.NAGLU.E3n4.F_A08_064.ab1
- MPS IIIB Supplementary Information/NAGLU E3n4 & E5 DNACORE_REQ_162148/57.5049.A.NAGLU.E3n4.F_A08_064.seq
- MPS IIIB Supplementary Information/NAGLU E3n4 & E5 DNACORE_REQ_162148/58.5049.A.NAGLU.E3n4.R_B08_062.ab1
- MPS IIIB Supplementary Information/NAGLU E3n4 & E5 DNACORE_REQ_162148/58.5049.A.NAGLU.E3n4.R_B08_062.seq
- MPS IIIB Supplementary Information/NAGLU E3n4 & E5 DNACORE_REQ_162148/59.6746.A.NAGLU.E3n4.F_C08_060.ab1
- MPS IIIB Supplementary Information/NAGLU E3n4 & E5 DNACORE_REQ_162148/59.6746.A.NAGLU.E3n4.F_C08_060.seq
- MPS IIIB Supplementary Information/NAGLU E3n4 & E5 DNACORE_REQ_162148/60.6746.A.NAGLU.E3n4.R_D08_058.ab1
- MPS IIIB Supplementary Information/NAGLU E3n4 & E5 DNACORE_REQ_162148/60.6746.A.NAGLU.E3n4.R_D08_058.seq
- MPS IIIB Supplementary Information/NAGLU E3n4 & E5 DNACORE_REQ_162148/61.9176.A.NAGLU.E3n4.F_E08_056.ab1
- MPS IIIB Supplementary Information/NAGLU E3n4 & E5 DNACORE_REQ_162148/61.9176.A.NAGLU.E3n4.F_E08_056.seq
- MPS IIIB Supplementary Information/NAGLU E3n4 & E5 DNACORE_REQ_162148/62.9176.A.NAGLU.E3n4.R_F08_054.ab1
- MPS IIIB Supplementary Information/NAGLU E3n4 & E5 DNACORE_REQ_162148/62.9176.A.NAGLU.E3n4.R_F08_054.seq
- MPS IIIB Supplementary Information/NAGLU E3n4 & E5 DNACORE_REQ_162148/63.21940.N.NAGLU.E3n4.F_G08_052.ab1
- MPS IIIB Supplementary Information/NAGLU E3n4 & E5 DNACORE_REQ_162148/63.21940.N.NAGLU.E3n4.F_G08_052.seq
- MPS IIIB Supplementary Information/NAGLU E3n4 & E5 DNACORE_REQ_162148/64.21940.N.NAGLU.E3n4.R_H08_050.ab1
- MPS IIIB Supplementary Information/NAGLU E3n4 & E5 DNACORE_REQ_162148/64.21940.N.NAGLU.E3n4.R_H08_050.seq
- MPS IIIB Supplementary Information/NAGLU E3n4 & E5 DNACORE_REQ_162148/65.22877.N.NAGLU.E3n4.F_A09_079.ab1
- MPS IIIB Supplementary Information/NAGLU E3n4 & E5 DNACORE_REQ_162148/65.22877.N.NAGLU.E3n4.F_A09_079.seq
- MPS IIIB Supplementary Information/NAGLU E3n4 & E5 DNACORE_REQ_162148/66.22877.N.NAGLU.E3n4.R_B09_077.ab1
- MPS IIIB Supplementary Information/NAGLU E3n4 & E5 DNACORE_REQ_162148/66.22877.N.NAGLU.E3n4.R_B09_077.seq
- MPS IIIB Supplementary Information/NAGLU E3n4 & E5 DNACORE_REQ_162148/67.7295.C.NAGLU.E5.F_C09_075.ab1
- MPS IIIB Supplementary Information/NAGLU E3n4 & E5 DNACORE_REQ_162148/67.7295.C.NAGLU.E5.F_C09_075.seq
- MPS IIIB Supplementary Information/NAGLU E3n4 & E5 DNACORE_REQ_162148/68.7295.C.NAGLU.E5.R_D09_073.ab1
- MPS IIIB Supplementary Information/NAGLU E3n4 & E5 DNACORE_REQ_162148/68.7295.C.NAGLU.E5.R_D09_073.seq
- MPS IIIB Supplementary Information/NAGLU E3n4 & E5 DNACORE_REQ_162148/69.7299.C.NAGLU.E5.F_E09_071.ab1
- MPS IIIB Supplementary Information/NAGLU E3n4 & E5 DNACORE_REQ_162148/69.7299.C.NAGLU.E5.F_E09_071.seq
- MPS IIIB Supplementary Information/NAGLU E3n4 & E5 DNACORE_REQ_162148/70.7299.C.NAGLU.E5.R_F09_069.ab1
- MPS IIIB Supplementary Information/NAGLU E3n4 & E5 DNACORE_REQ_162148/70.7299.C.NAGLU.E5.R_F09_069.seq
- MPS IIIB Supplementary Information/NAGLU E3n4 & E5 DNACORE_REQ_162148/71.8088.C.NAGLU.E5.F_G09_067.ab1
- MPS IIIB Supplementary Information/NAGLU E3n4 & E5 DNACORE_REQ_162148/71.8088.C.NAGLU.E5.F_G09_067.seq
- MPS IIIB Supplementary Information/NAGLU E3n4 & E5 DNACORE_REQ_162148/72.8088.C.NAGLU.E5.R_H09_065.ab1
- MPS IIIB Supplementary Information/NAGLU E3n4 & E5 DNACORE_REQ_162148/72.8088.C.NAGLU.E5.R_H09_065.seq
- MPS IIIB Supplementary Information/NAGLU E3n4 & E5 DNACORE_REQ_162148/73.19498.C.NAGLU.E5.F_A10_080.ab1
- MPS IIIB Supplementary Information/NAGLU E3n4 & E5 DNACORE_REQ_162148/73.19498.C.NAGLU.E5.F_A10_080.seq
- MPS IIIB Supplementary Information/NAGLU E3n4 & E5 DNACORE_REQ_162148/74.19498.C.NAGLU.E5.R_B10_078.ab1
- MPS IIIB Supplementary Information/NAGLU E3n4 & E5 DNACORE_REQ_162148/74.19498.C.NAGLU.E5.R_B10_078.seq
- MPS IIIB Supplementary Information/NAGLU E3n4 & E5 DNACORE_REQ_162148/75.5049.A.NAGLU.E5.F_C10_076.ab1
- MPS IIIB Supplementary Information/NAGLU E3n4 & E5 DNACORE_REQ_162148/75.5049.A.NAGLU.E5.F_C10_076.seq
- MPS IIIB Supplementary Information/NAGLU E3n4 & E5 DNACORE_REQ_162148/76.5049.A.NAGLU.E5.R_D10_074.ab1
- MPS IIIB Supplementary Information/NAGLU E3n4 & E5 DNACORE_REQ_162148/76.5049.A.NAGLU.E5.R_D10_074.seq
- MPS IIIB Supplementary Information/NAGLU E3n4 & E5 DNACORE_REQ_162148/77.6746.A.NAGLU.E5.F_E10_072.ab1
- MPS IIIB Supplementary Information/NAGLU E3n4 & E5 DNACORE_REQ_162148/77.6746.A.NAGLU.E5.F_E10_072.seq
- MPS IIIB Supplementary Information/NAGLU E3n4 & E5 DNACORE_REQ_162148/78.6746.A.NAGLU.E5.R_F10_070.ab1
- MPS IIIB Supplementary Information/NAGLU E3n4 & E5 DNACORE_REQ_162148/78.6746.A.NAGLU.E5.R_F10_070.seq
- MPS IIIB Supplementary Information/NAGLU E3n4 & E5 DNACORE_REQ_162148/79.9176.A.NAGLU.E5.F_G10_068.ab1
- MPS IIIB Supplementary Information/NAGLU E3n4 & E5 DNACORE_REQ_162148/79.9176.A.NAGLU.E5.F_G10_068.seq
- MPS IIIB Supplementary Information/NAGLU E3n4 & E5 DNACORE_REQ_162148/80.9176.A.NAGLU.E5.R_H10_066.ab1
- MPS IIIB Supplementary Information/NAGLU E3n4 & E5 DNACORE_REQ_162148/80.9176.A.NAGLU.E5.R_H10_066.seq
- MPS IIIB Supplementary Information/NAGLU E3n4 & E5 DNACORE_REQ_162148/81.21940.N.NAGLU.E5.F_A11_095.ab1
- MPS IIIB Supplementary Information/NAGLU E3n4 & E5 DNACORE_REQ_162148/81.21940.N.NAGLU.E5.F_A11_095.seq
- MPS IIIB Supplementary Information/NAGLU E3n4 & E5 DNACORE_REQ_162148/82.21940.N.NAGLU.E5.R_B11_093.ab1
- MPS IIIB Supplementary Information/NAGLU E3n4 & E5 DNACORE_REQ_162148/82.21940.N.NAGLU.E5.R_B11_093.seq
- MPS IIIB Supplementary Information/NAGLU E3n4 & E5 DNACORE_REQ_162148/83.22877.N.NAGLU.E5.F_C11_091.ab1
- MPS IIIB Supplementary Information/NAGLU E3n4 & E5 DNACORE_REQ_162148/83.22877.N.NAGLU.E5.F_C11_091.seq
- MPS IIIB Supplementary Information/NAGLU E3n4 & E5 DNACORE_REQ_162148/84.22877.N.NAGLU.E5.R_D11_089.ab1
- MPS IIIB Supplementary Information/NAGLU E3n4 & E5 DNACORE_REQ_162148/84.22877.N.NAGLU.E5.R_D11_089.seq
- MPS IIIB Supplementary Information/NAGLU E5 & E6b DNACORE_REQ_162652/
- MPS IIIB Supplementary Information/NAGLU E5 & E6b DNACORE_REQ_162652/33.7299.C.NAGLU.E5.R_A05_047.ab1
- MPS IIIB Supplementary Information/NAGLU E5 & E6b DNACORE_REQ_162652/33.7299.C.NAGLU.E5.R_A05_047.seq
- MPS IIIB Supplementary Information/NAGLU E5 & E6b DNACORE_REQ_162652/34.5049.A.NAGLU.E5.R_B05_045.ab1
- MPS IIIB Supplementary Information/NAGLU E5 & E6b DNACORE_REQ_162652/34.5049.A.NAGLU.E5.R_B05_045.seq
- MPS IIIB Supplementary Information/NAGLU E5 & E6b DNACORE_REQ_162652/35.7295.C.NAGLU.E6b.F_C05_043.ab1
- MPS IIIB Supplementary Information/NAGLU E5 & E6b DNACORE_REQ_162652/35.7295.C.NAGLU.E6b.F_C05_043.seq
- MPS IIIB Supplementary Information/NAGLU E5 & E6b DNACORE_REQ_162652/36.7295.C.NAGLU.E6b.R_D05_041.ab1
- MPS IIIB Supplementary Information/NAGLU E5 & E6b DNACORE_REQ_162652/36.7295.C.NAGLU.E6b.R_D05_041.seq
- MPS IIIB Supplementary Information/NAGLU E5 & E6b DNACORE_REQ_162652/37.7299.C.NAGLU.E6b.F_E05_039.ab1
- MPS IIIB Supplementary Information/NAGLU E5 & E6b DNACORE_REQ_162652/37.7299.C.NAGLU.E6b.F_E05_039.seq
- MPS IIIB Supplementary Information/NAGLU E5 & E6b DNACORE_REQ_162652/38.7299.C.NAGLU.E6b.R_F05_037.ab1
- MPS IIIB Supplementary Information/NAGLU E5 & E6b DNACORE_REQ_162652/38.7299.C.NAGLU.E6b.R_F05_037.seq
- MPS IIIB Supplementary Information/NAGLU E5 & E6b DNACORE_REQ_162652/39.8088.C.NAGLU.E6b.F_G05_035.ab1
- MPS IIIB Supplementary Information/NAGLU E5 & E6b DNACORE_REQ_162652/39.8088.C.NAGLU.E6b.F_G05_035.seq
- MPS IIIB Supplementary Information/NAGLU E5 & E6b DNACORE_REQ_162652/40.8088.C.NAGLU.E6b.R_H05_033.ab1
- MPS IIIB Supplementary Information/NAGLU E5 & E6b DNACORE_REQ_162652/40.8088.C.NAGLU.E6b.R_H05_033.seq
- MPS IIIB Supplementary Information/NAGLU E5 & E6b DNACORE_REQ_162652/41.19498.C.NAGLU.E6b.F_A06_048.ab1
- MPS IIIB Supplementary Information/NAGLU E5 & E6b DNACORE_REQ_162652/41.19498.C.NAGLU.E6b.F_A06_048.seq
- MPS IIIB Supplementary Information/NAGLU E5 & E6b DNACORE_REQ_162652/42.19498.C.NAGLU.E6b.R_B06_046.ab1
- MPS IIIB Supplementary Information/NAGLU E5 & E6b DNACORE_REQ_162652/42.19498.C.NAGLU.E6b.R_B06_046.seq
- MPS IIIB Supplementary Information/NAGLU E5 & E6b DNACORE_REQ_162652/43.5049.A.NAGLU.E6b.F_C06_044.ab1
- MPS IIIB Supplementary Information/NAGLU E5 & E6b DNACORE_REQ_162652/43.5049.A.NAGLU.E6b.F_C06_044.seq
- MPS IIIB Supplementary Information/NAGLU E5 & E6b DNACORE_REQ_162652/44.5049.A.NAGLU.E6b.R_D06_042.ab1
- MPS IIIB Supplementary Information/NAGLU E5 & E6b DNACORE_REQ_162652/44.5049.A.NAGLU.E6b.R_D06_042.seq
- MPS IIIB Supplementary Information/NAGLU E5 & E6b DNACORE_REQ_162652/45.6746.A.NAGLU.E6b.F_E06_040.ab1
- MPS IIIB Supplementary Information/NAGLU E5 & E6b DNACORE_REQ_162652/45.6746.A.NAGLU.E6b.F_E06_040.seq
- MPS IIIB Supplementary Information/NAGLU E5 & E6b DNACORE_REQ_162652/46.6746.A.NAGLU.E6b.R_F06_038.ab1
- MPS IIIB Supplementary Information/NAGLU E5 & E6b DNACORE_REQ_162652/46.6746.A.NAGLU.E6b.R_F06_038.seq
- MPS IIIB Supplementary Information/NAGLU E5 & E6b DNACORE_REQ_162652/47.9176.A.NAGLU.E6b.F_G06_036.ab1
- MPS IIIB Supplementary Information/NAGLU E5 & E6b DNACORE_REQ_162652/47.9176.A.NAGLU.E6b.F_G06_036.seq
- MPS IIIB Supplementary Information/NAGLU E5 & E6b DNACORE_REQ_162652/48.9176.A.NAGLU.E6b.R_H06_034.ab1
- MPS IIIB Supplementary Information/NAGLU E5 & E6b DNACORE_REQ_162652/48.9176.A.NAGLU.E6b.R_H06_034.seq
- MPS IIIB Supplementary Information/NAGLU E5 & E6b DNACORE_REQ_162652/49.21940.N.NAGLU.E6b.F_A07_063.ab1
- MPS IIIB Supplementary Information/NAGLU E5 & E6b DNACORE_REQ_162652/49.21940.N.NAGLU.E6b.F_A07_063.seq
- MPS IIIB Supplementary Information/NAGLU E5 & E6b DNACORE_REQ_162652/50.21940.N.NAGLU.E6b.R_B07_061.ab1
- MPS IIIB Supplementary Information/NAGLU E5 & E6b DNACORE_REQ_162652/50.21940.N.NAGLU.E6b.R_B07_061.seq
- MPS IIIB Supplementary Information/NAGLU E5 & E6b DNACORE_REQ_162652/51.22877.N.NAGLU.E6b.F_C07_059.ab1
- MPS IIIB Supplementary Information/NAGLU E5 & E6b DNACORE_REQ_162652/51.22877.N.NAGLU.E6b.F_C07_059.seq
- MPS IIIB Supplementary Information/NAGLU E5 & E6b DNACORE_REQ_162652/52.22877.N.NAGLU.E6b.R_D07_057.ab1
- MPS IIIB Supplementary Information/NAGLU E5 & E6b DNACORE_REQ_162652/52.22877.N.NAGLU.E6b.R_D07_057.seq
- MPS IIIB Supplementary Information/NAGLU E6b DNACORE_REQ_163691/
- MPS IIIB Supplementary Information/NAGLU E6b DNACORE_REQ_163691/25.7295.C.NAGLU.E6b.F_A04_032.ab1
- MPS IIIB Supplementary Information/NAGLU E6b DNACORE_REQ_163691/25.7295.C.NAGLU.E6b.F_A04_032.seq
- MPS IIIB Supplementary Information/NAGLU E6b DNACORE_REQ_163691/26.7295.C.NAGLU.E6b.R_B04_030.ab1
- MPS IIIB Supplementary Information/NAGLU E6b DNACORE_REQ_163691/26.7295.C.NAGLU.E6b.R_B04_030.seq
- MPS IIIB Supplementary Information/NAGLU E6b DNACORE_REQ_163691/27.7299.C.NAGLU.E6b.F_C04_028.ab1
- MPS IIIB Supplementary Information/NAGLU E6b DNACORE_REQ_163691/27.7299.C.NAGLU.E6b.F_C04_028.seq
- MPS IIIB Supplementary Information/NAGLU E6b DNACORE_REQ_163691/28.7299.C.NAGLU.E6b.R_D04_026.ab1
- MPS IIIB Supplementary Information/NAGLU E6b DNACORE_REQ_163691/28.7299.C.NAGLU.E6b.R_D04_026.seq
- MPS IIIB Supplementary Information/NAGLU E6b DNACORE_REQ_163691/29.8088.C.NAGLU.E6b.F_E04_024.ab1
- MPS IIIB Supplementary Information/NAGLU E6b DNACORE_REQ_163691/29.8088.C.NAGLU.E6b.F_E04_024.seq
- MPS IIIB Supplementary Information/NAGLU E6b DNACORE_REQ_163691/30.8088.C.NAGLU.E6b.R_F04_022.ab1
- MPS IIIB Supplementary Information/NAGLU E6b DNACORE_REQ_163691/30.8088.C.NAGLU.E6b.R_F04_022.seq
- MPS IIIB Supplementary Information/NAGLU E6b DNACORE_REQ_163691/31.19498.C.NAGLU.E6b.F_G04_020.ab1
- MPS IIIB Supplementary Information/NAGLU E6b DNACORE_REQ_163691/31.19498.C.NAGLU.E6b.F_G04_020.seq
- MPS IIIB Supplementary Information/NAGLU E6b DNACORE_REQ_163691/32.19498.C.NAGLU.E6b.R_H04_018.ab1
- MPS IIIB Supplementary Information/NAGLU E6b DNACORE_REQ_163691/32.19498.C.NAGLU.E6b.R_H04_018.seq
- MPS IIIB Supplementary Information/NAGLU E6b DNACORE_REQ_163691/33.5049.A.NAGLU.E6b.F_A05_047.ab1
- MPS IIIB Supplementary Information/NAGLU E6b DNACORE_REQ_163691/33.5049.A.NAGLU.E6b.F_A05_047.seq
- MPS IIIB Supplementary Information/NAGLU E6b DNACORE_REQ_163691/34.5049.A.NAGLU.E6b.R_B05_045.ab1
- MPS IIIB Supplementary Information/NAGLU E6b DNACORE_REQ_163691/34.5049.A.NAGLU.E6b.R_B05_045.seq
- MPS IIIB Supplementary Information/NAGLU E6b DNACORE_REQ_163691/35.6746.A.NAGLU.E6b.F_C05_043.ab1
- MPS IIIB Supplementary Information/NAGLU E6b DNACORE_REQ_163691/35.6746.A.NAGLU.E6b.F_C05_043.seq
- MPS IIIB Supplementary Information/NAGLU E6b DNACORE_REQ_163691/36.6746.A.NAGLU.E6b.R_D05_041.ab1
- MPS IIIB Supplementary Information/NAGLU E6b DNACORE_REQ_163691/36.6746.A.NAGLU.E6b.R_D05_041.seq
- MPS IIIB Supplementary Information/NAGLU E6b DNACORE_REQ_163691/37.9176.A.NAGLU.E6b.F_E05_039.ab1
- MPS IIIB Supplementary Information/NAGLU E6b DNACORE_REQ_163691/37.9176.A.NAGLU.E6b.F_E05_039.seq
- MPS IIIB Supplementary Information/NAGLU E6b DNACORE_REQ_163691/38.9176.A.NAGLU.E6b.R_F05_037.ab1
- MPS IIIB Supplementary Information/NAGLU E6b DNACORE_REQ_163691/38.9176.A.NAGLU.E6b.R_F05_037.seq
- MPS IIIB Supplementary Information/NAGLU E6b DNACORE_REQ_163691/39.21940.N.NAGLU.E6b.F_G05_035.ab1
- MPS IIIB Supplementary Information/NAGLU E6b DNACORE_REQ_163691/39.21940.N.NAGLU.E6b.F_G05_035.seq
- MPS IIIB Supplementary Information/NAGLU E6b DNACORE_REQ_163691/40.21940.N.NAGLU.E6b.R_H05_033.ab1
- MPS IIIB Supplementary Information/NAGLU E6b DNACORE_REQ_163691/40.21940.N.NAGLU.E6b.R_H05_033.seq
- MPS IIIB Supplementary Information/NAGLU E6b DNACORE_REQ_163691/41.22877.N.NAGLU.E6b.F_A06_048.ab1
- MPS IIIB Supplementary Information/NAGLU E6b DNACORE_REQ_163691/41.22877.N.NAGLU.E6b.F_A06_048.seq
- MPS IIIB Supplementary Information/NAGLU E6b DNACORE_REQ_163691/42.22877.N.NAGLU.E6b.R_B06_046.ab1
- MPS IIIB Supplementary Information/NAGLU E6b DNACORE_REQ_163691/42.22877.N.NAGLU.E6b.R_B06_046.seq
- MPS IIIB Supplementary Information/NAGLU E6b Reloads DNACORE_REQ_162707/
- MPS IIIB Supplementary Information/NAGLU E6b Reloads DNACORE_REQ_162707/33.7299.C.NAGLU.E6b.F_A05_047.ab1
- MPS IIIB Supplementary Information/NAGLU E6b Reloads DNACORE_REQ_162707/33.7299.C.NAGLU.E6b.F_A05_047.seq
- MPS IIIB Supplementary Information/NAGLU E6b Reloads DNACORE_REQ_162707/34.6746.A.NAGLU.E6b.F_B05_045.ab1
- MPS IIIB Supplementary Information/NAGLU E6b Reloads DNACORE_REQ_162707/34.6746.A.NAGLU.E6b.F_B05_045.seq
- MPS IIIB Supplementary Information/NAGLU E6b Reloads DNACORE_REQ_162707/35.21940.N.NAGLU.E6b.F_C05_043.ab1
- MPS IIIB Supplementary Information/NAGLU E6b Reloads DNACORE_REQ_162707/35.21940.N.NAGLU.E6b.F_C05_043.seq
- MPS IIIB Supplementary Information/NAGLU E6b Reloads DNACORE_REQ_162707/36.22877.N.NAGLU.E6b.F_D05_041.ab1
- MPS IIIB Supplementary Information/NAGLU E6b Reloads DNACORE_REQ_162707/36.22877.N.NAGLU.E6b.F_D05_041.seq
- MPS IIIB Supplementary Information/NAGLU E6b Reloads DNACORE_REQ_162707/37.22877.N.NAGLU.E6b.R_E05_039.ab1
- MPS IIIB Supplementary Information/NAGLU E6b Reloads DNACORE_REQ_162707/37.22877.N.NAGLU.E6b.R_E05_039.seq
