# Supplementary material for: An exonic insertion in the NAGLU gene causing Mucopolysaccharidosis IIIB in Schipperke dogs
Source: Sci Rep. 2020 Feb 21;10:3170. doi: 10.1038/s41598-020-60121-3 (PMC7035321; doi:10.1038/s41598-020-60121-3)
Supplement: Supplementary file 1 — Supplementary information. [file 41598_2020_60121_MOESM1_ESM.zip › MPS IIIB Supplementary Information/NAGLU E1 & E2 & E6a DNACORE_REQ_162197/48.19498.C.NAGLU.E6a.R_H06_034.seq]

GACGATRGAAAAGGWGGGATGGTGCGTGATGCAGTTGCCCTGGGGGTGGGAGGGTTACAGAGGAAAACAGAGTGTTCTGT
GATAGTCATTTAACTTCTCTGGACCTCTGTTTCCTCATCTGTAGAATGGGATGAACCTTCATTCCCCTGCCCTCTCTCCT
CTCATCAGTCCTCTTCTCTGTCTCCCCACCCTTCCCTCCACCACAGTGGACTCTGACGCCGTGTGGCTGCTCCAAGGCTG
GCTCTTCCAGCACCAGCCGCAGTTCTGGGGGCCTGCCCAGGTGAAAGCTGTGCTGGAGGCTGTGCCTCGTGGCCGCCTCT
TGGTCCTGGACCTGTTTGCTGAGAGCCAGCCTGTGTACATCCAGACGGCCTCCTTCCAAGGCCAGCCCTTTATCTGGTGC
ATGCTGCATAACTTTGGAGGCAACCACGGTCTGTTTGGGGCACTGGAGGCTGTGAACCGGGGTCCTGCGGCTGCCCGCCT
CTTCCCCAATTCCACTATGCTAGGCACAGGCATGGCTCCTGAGGGCATTGGCCAGAACGAAGTGGTCTATGCCCTCATGG
CTGAGCTGGGCTGGCGGAAGGACCCAGTGGCTGATTTGGAGGCCTGGGTGAGCAGCTTTGCAGCCCGTCGGTATGGAGTC
GCCCACAGGGATACAGAGGCCGCGTGGAGGCTGCTTCTCAGGAGTGTCTACAACTGCTCTGGGGAGGCGTGCAGTGGGCA
CAATCGCAGCCCTCTGGTCAGGAGGCCATCCCTACAGATGGTTACCACTGTCTGGTACAACCGATCAGATGTGTTTGAGG
CCTGGCGGCTGCTGCTAACAGCTGCCCCAACCCTGGCCTCTAGCCCCACCTTCCGCTACGACCTGCTGGACGTCACTCGC
CAAGCGGCCCAGGAGCTGGTCAGCTTGATGGKGGG
