# Supplementary material for: An exonic insertion in the NAGLU gene causing Mucopolysaccharidosis IIIB in Schipperke dogs
Source: Sci Rep. 2020 Feb 21;10:3170. doi: 10.1038/s41598-020-60121-3 (PMC7035321; doi:10.1038/s41598-020-60121-3)
Supplement: Supplementary file 1 — Supplementary information. [file 41598_2020_60121_MOESM1_ESM.zip › MPS IIIB Supplementary Information/NAGLU E1 & E2 DNACORE_REQ_162097/66.5049.A.NAGLU.E1.R_B09_077.seq]

AAAAAGGCACAATAAGAAGGTCAGCGGTTCTTCCCCGGTCTTTTGGGGAACTGTTYACAAYCCCCGAACCACGTGTMGCC
AAAAAACATTTTCGTTGCGMGGGTCCGGGTCCGGGRCCGGAAGTGCGGTCTCCCGGGAGCCGAGGCTACCCGCCCGCCGG
CGTCCCGTGTGCMGAGTCCCGCCGCTGATTGGGCGCGGGKCGTCCCGCCCCTAASTCCAGTCTCAATTGATGCCCCGCGG
GGGCCCAACCCCGCCAAAGACCGCMTGARCATGGAAGCGTCAGCTGAAGCCGCCRTCCTGGGCCTCCTGCTCCTGGTYGC
CRCGGGGGGCGCGGCCMCAAACGAGGCCCCGGAGGCCCGGCCATGCGGTTTCCTTTGGTCRGGCTGCTGGGRCCGGGGCC
GGMGGCCGCCTTCTCGGTGTCGGTGAAGCGCGTCCTGGCGTCCGACTCCGGCCTCAACACCTACCGSCTGAGSGGCGGAG
GCGCCGGGACGCGGGTGCTGGTGCTCGGCTCCACCGGSGTCGCCGCCGCGGCGGGGCTGCACCGCTACCTGCRCGACTTC
TGCGGCTGCCACGTGGCCTGGTCCGGCTCTCAGCTGCKCCTGCCGGAKCCGCTGCCCGCTGTGCCGCASGTGCTGACCGA
GGCCACGCCCAACAGGTACGAGGCTCGCCCGCCCTCCATCCGGGTCCCCCGYACCCMCCGCRCCCGCACCCGCCGCAMCT
GCCGCCTCCCGGGRCRCGCACCCYGCGCCAGCGAMTGCASACACTGAGACTGAACGGAGCKCTGGCCTTGCGKGCCGCAC
GGCTGCGKSTTCAGATCCCMCCTCTGCCCCTGAGAGMCSYCMYCCASYCTCTMASAGCCTCASYSKGCTCAT
