# Supplementary material for: An exonic insertion in the NAGLU gene causing Mucopolysaccharidosis IIIB in Schipperke dogs
Source: Sci Rep. 2020 Feb 21;10:3170. doi: 10.1038/s41598-020-60121-3 (PMC7035321; doi:10.1038/s41598-020-60121-3)
Supplement: Supplementary file 1 — Supplementary information. [file 41598_2020_60121_MOESM1_ESM.zip › MPS IIIB Supplementary Information/NAGLU E1 & E2 DNACORE_REQ_162097/82.19498.C.NAGLU.E2.R_B11_093.seq]

AGGCACACWCCWCCCTTCTCWWGGTGTCTGGGCTCGGKGAGKGCTGTTTCCKGGAAAAWGGCCCCCYCATGGTGGGCCCC
AATGCCCTCTGCCCCCSGGASCATGTCASAACTCCCGCCCCTGCCKGAGGGACGGATAGGACCAKAATGWGTGGCCGCAA
AGCTACTTCTTCGTGTGKTGGGACTGGKCCCGTTGGGASCTKSAGCTCSACCGGATGGCACTCAATGGCCTCAACCTGGC
ACTGGCCTGGAGCGGCCAAGAGGCCATCTGGCAMCSKTTAAGTGTCCCTCTCCTCCCTCGGTCCCTGCCTCCCCACTGCA
TCGTGTCTGGCACACAAAAGTGTTTGCCCCATACATGATGGCCCCAKCTCTCTGGAAACAGGCTTTCATTGCTGARCCAA
ACACATTGRAGSACTTGTGCGGGTCTGGCCCCCGKCWCCTCACTASAAACGCTAAAAA
