# Supplementary material for: An exonic insertion in the NAGLU gene causing Mucopolysaccharidosis IIIB in Schipperke dogs
Source: Sci Rep. 2020 Feb 21;10:3170. doi: 10.1038/s41598-020-60121-3 (PMC7035321; doi:10.1038/s41598-020-60121-3)
Supplement: Supplementary file 1 — Supplementary information. [file 41598_2020_60121_MOESM1_ESM.zip › MPS IIIB Supplementary Information/NAGLU E3n4 & E5 DNACORE_REQ_162148/49.7295.C.NAGLU.E3n4.F_A07_063.seq]

CSGYYAWCGACTGTATAGTGAGGAACTGAGGCACAGAGCAGTCCCATCTGAGTTCCAATGTCACATGGCTAGTTAGTAGC
AGAGCCAGGAATCAAGCCCAGGCCTACATCCAGAGCTTCAGTTTTTCTTTAAATCACGTCTTGCAGGTAAAAAATCAATT
CCCTCTCTGAGGCAGGTGAGGGGGAAGGGAGGAAGCTTACCTGGTGAGAGCCTTGGGGACATGCCCTGAGAAGGCAGGCA
ACACTGGGATCATGCCAAAGGAGCGCATCCGGTCCAGGATCCGATGCTAGGGGATGGAAGGGGAGGTGGGAGGCCTCACC
ACCCCCCCGGGSMMMMMRGGKYCCCMARGRWTYYKAAGGTKGGYCCYGGSCCMMMRAAYAACCWASMMTGGCCARSTTCC
CCCCCTTCTTTTCCTTCCYTTTWMCYGGWARKWAARSTTGTTKAAGGGGCCRGGAKGGGGGAAGGGGGCCCCCCCRGGAT
TGMRGGTGGCCCTGGSCCCCCCRGGCCRGAAAGGMRGGCCCRKGAAAKAATTCTTCATTTTCGAATGGGKYAAGGCCCAR
GGCCRGGWTTACTGAAGAAGAAGAASAACCCCSSMMMTTAACCMCKWTTAAKAATCCTTCTCATTTCTTTMACMATTMMT
TMTTTMTTTCCTCCCCGGGCTGGASCCTTRAAKTAMCWARAAMAAAWGGTGMCCYTGGCMRGRASCCMMMRKYCMAGGRA
AAAMMRGKYYGGKGGSMRGKWAAKTTWAYWAWGGGTCATTTTTTTTKKKSMAAAA
