# Supplementary material for: An exonic insertion in the NAGLU gene causing Mucopolysaccharidosis IIIB in Schipperke dogs
Source: Sci Rep. 2020 Feb 21;10:3170. doi: 10.1038/s41598-020-60121-3 (PMC7035321; doi:10.1038/s41598-020-60121-3)
Supplement: Supplementary file 1 — Supplementary information. [file 41598_2020_60121_MOESM1_ESM.zip › MPS IIIB Supplementary Information/NAGLU E3n4 & E5 DNACORE_REQ_162148/78.6746.A.NAGLU.E5.R_F10_070.seq]

TCGGAGTCYGAGCAGCACCGGGCAATTCTGGAAGATGAGTGTTGCTTGTTTTGGCCTGAGGGAGGGGAAGAGACAGCAGA
AGGTTTACAGATGAGGTGAAATTCGAAGGATGTTGAGGGGTATCCAACTGGCTGGATAAGCAGGGAGGGAGGGGGAAAGG
ACTCCAGCCACAGGGCACAATCCGTAAGGTAAGCCAGTGAGGCTGGGTGATGAACACTGCCAGCCTCCAGTGAATGTTTG
GATTGCTCCCCCCACCCCCTTCCCCCCTCTACCCTTAGGGTGTTCCCTCAGATCAACATCACCCAGCTGGGCAGCTGGGG
ACACTTCAACTGCTCCTACTCCTGCTCCTTCCTCCTGGCTCCAGAAGACCCCCTATTCCCTATCATTGGGAGCCTCTTCC
TGCGGGAACTGATCCAAGAGTTTGGCACTAATCACATCTATGGGGCCGATACTTTCAACGAGATGCAGCCCCCCTCCTCA
GAGCCCTCCTACCTTGCCTCAGCCACAGCCTCTGTCTACCAGGCCATGATCACAGGTTTGGTGCCAGGGGGAGGTGGGTG
GGATGGGGAACCCCCCTTGCCCTCAGGGACACAAGTGTGGCAGAGGTCAGCAGGGTGGGAAGAGAGACAGCCCTTGACAG
TCMMMMAAAAMMCMWCWAA
