# Supplementary material for: An exonic insertion in the NAGLU gene causing Mucopolysaccharidosis IIIB in Schipperke dogs
Source: Sci Rep. 2020 Feb 21;10:3170. doi: 10.1038/s41598-020-60121-3 (PMC7035321; doi:10.1038/s41598-020-60121-3)
Supplement: Supplementary file 1 — Supplementary information. [file 41598_2020_60121_MOESM1_ESM.zip › MPS IIIB Supplementary Information/NAGLU E5 & E6b DNACORE_REQ_162652/38.7299.C.NAGLU.E6b.R_F05_037.seq]

AWGCCAAWWARRKTGTTTTGAKGYTGGCGGCTGCTGCTAACAGCTGCGCAACCCGGGCCTCTAGCCCCACCTTCGGGAAG
CCTGCGGGACGTCACTCGCCAAGCGGCCCAGGAGCTGGTCAGCTTGTACTATGTGGAGGCGAGGAGCGCCTACCTGAGGA
AGGAGCTGGTTCCCCTGCTGAGGGCGGCAGGCGTCCTGGTCTACGAGCTTCTGCCGGCGCTGGACAAGGTGCTGGCTAGT
GACAGCCGCTTCCTGCTGGGCAGGTGGCTGGAGCAGGYCCGGGCGGCCGCAGTCAGCGAGGCCGAGGCCCATCTCTATGA
GCAGAACAGCCGCTACCAGCTGACCCTGTGGGGACCCGAGGGCAACATCCTGGACTATGCTAAMAAGCAGCTGGCCGGGC
TGGTGGCTGACTACTACACCCCCCGCTGGCGGCTCTTCATGGAGATGCTGGTTGAGAGCCTGGTCCAAGGCATTCCCTTC
CAACAGCACCAGTTTGACAAGAATGCCTTCCARMAAAAAAAAAAAAAAAAAAAAAAAAAACAAAAAAAATAAAAAAAAAA
AAAAAAAAAGACACTGTGGYCCTGGCCAAGAGAMTCTTCTTTTTTTATTACCCCCGATTGGTGSCTGGCTCCTTGTGGGC
AGATTAWCCACCCCCTGCRTGATGTTCTCYCCAAATTCCASGCCCGGGCAGGTTTCCAGGGCCCGGAGCTAAACCAACAW
CCCAGGAGGTTGTKYAGGTTTGSRCYAAKGAACTCAAGACCTGCCGGAGGAGCAGGCATGRAAAATTTGRRAGGGAGGKG
AGTTGCASTCTTCTCMAACACCCCCAAATTTGGSGATCAAAGWACTATTTTAATACATCTTAGTGGAGSGGGKGAATCWC
TTTCCCCCTATCTCTCACAATGKYRSCMAATGCCTGKGKTAKKACTCAAGGKCTCTAGGSATGGGACAGGASACTGGSCS
GYGGAGGGYYTWTTTTCTTCCWCKGCCCCCCCTTGSCTTKCTAGCAKKCC
