# Supplementary material for: An exonic insertion in the NAGLU gene causing Mucopolysaccharidosis IIIB in Schipperke dogs
Source: Sci Rep. 2020 Feb 21;10:3170. doi: 10.1038/s41598-020-60121-3 (PMC7035321; doi:10.1038/s41598-020-60121-3)
Supplement: Supplementary file 1 — Supplementary information. [file 41598_2020_60121_MOESM1_ESM.zip › MPS IIIB Supplementary Information/NAGLU E5 & E6b DNACORE_REQ_162652/49.21940.N.NAGLU.E6b.F_A07_063.seq]

GACGSGGCGSYGSACGTTGCGTGTCKCCGKCTGGGCCMAGGCCGCAGCGGCGCCTGGACGTCSRWGRGAGGGCTAGGCRG
GATGGGTGAGTCCGAGAGAAGAAGGGATGATTTACCATGTTATACCACARCCCCAGAATAATATGTGGGCTCTTGGGGCG
CCGTGGAGATATGGGGGACTCGCCTCAATCCCAAATKCCCCATGTCTGCTCCTCMGGGACGAATKGCTTTACGTTGWARG
YCGGGGGATCGTCATGTGAAGCWGGCTKGGCCACTGCACCTGGAAACCTGCCCGGGSATGGACWTCGTGSAGAACGTGGC
CATCGGGGTGGWTAAKCTGCCKRAATGGAGCCAGTCAAMTACCGCGGGTAAWATTTGAGGAACAGCTACATGGCCCCCAC
CCCTTTGACTGCGTCRGGSAGGTTWGCTAATCTCWGGGRGCRAAATGAAAGGAATGCTCAMGACGGMAGGCACTTYTGCT
CGAAYGGCTCTGTKGGATCGGCACGCCTTGCACCCTGCTCTCMCSCATCATCTAYATGATSAGCCGGTGGCGGGGGGTGW
AGCGCACARTGTCGCCCCGGCATGGTGSGCGACATCACCTGCCACGACGACGTCATCGGCCTGCTGCTGACCCRCCTGGC
GGGKTTGTTCTGATGATACMGATAGCTTYCGSCCTCSCTGAMTGSACATGCCGACAACTGCTCSCTCCACCTGTMCAAGT
ACAAGGKGSTGGAAATMCACMGCCCTGKKGATCRGCCTCAGCWGATGCAASCGCRACAAKAGAAAAAAAGCCGCCCGTSG
CTSGGGAACCRGCSTCCTCCRCTCRTGCWCATCGCCCCCCCTGCTCCTSARCTTACAAGSYGCCCCCRKCTCCGCCCATG
GTTGCCCGCCTCCATGACATKRACGGWGCAGAGSCACGAYGKGGCTGTCCGGCACKGCCKAGTGGCTGCCCGTACC
