# Supplementary material for: An exonic insertion in the NAGLU gene causing Mucopolysaccharidosis IIIB in Schipperke dogs
Source: Sci Rep. 2020 Feb 21;10:3170. doi: 10.1038/s41598-020-60121-3 (PMC7035321; doi:10.1038/s41598-020-60121-3)
Supplement: Supplementary file 1 — Supplementary information. [file 41598_2020_60121_MOESM1_ESM.zip › MPS IIIB Supplementary Information/NAGLU E6b Reloads DNACORE_REQ_162707/34.6746.A.NAGLU.E6b.F_B05_045.seq]

AGACAKKKGGTTMAGTTTTTTTCTTCMTTTCAGGTGTCGTGAGCTAGAGCCACCATGCCTCTGTTGCTGTTGCTCCCCCT
CCTCTGGGCCGGGGCTTTGGCTATGGACCCGAATTTTTGGCTGCAGGTTCAAGAATCTGTTACGGTTCAGGAGGGTCTTT
GTGTTTTGGTTCCCTGTACATTCTTCCATCCTATCCCGTATTACGATAAGAACTCTCCCGTACACGGCTACTGGTTTCGA
GAAGGAGCGATAATAAGTCGGGATTCTCCAGTAGCAACTAACAAATTGGACCAGGAAGTACAAGAGGAGACCCAAGGTCG
CTTTCGCTTGCTCGGAGACCCCTCACGCAACAACTGTTCTCTCAGTATAGTGGACGCGCGACGCAGAGATAACGGTTCAT
ATTTCTTCAGAATGGAACGCGGCTCTACCAAGTACTCATACAAATCTCCCCAGCTTTCTGTGCATGTAACAGACCTTACC
CACCGACCGAAGATTTTGATTCCAGGTACATTGGAACCTGGCCACAGTAAAAATCTTACTTGCTCCGTGAGCTGGGCCTG
CGAACAGGGCACCCCACCGATATTTTCCTGGCTTTCAGCAGCCCCAACTTCCCTCGGACCACGGACGACTCATTCTTCTG
TGTTGATTATTACGCCGAGGCCCCAAGATCATGGCACCAACCTCACATGTCAGGTGAAGTTCGCAGGTGCGGGTGTTACG
ACTGAACGCACAATCCAACTGAATGTCACCTATGTACCCCAGAACCCTACGACTGGCATCTTCCCCGGCGACGGGAGTGG
AAAGCAGGAAACGCGCGCCGGTGTTGTGCACGGAGCAATTGGTGGAGCCGGAGTGACAGCCTTGTTGGCTCTGTGCTTGT
GCTTGATTTTTTTTTATAGTCAAGACGCACCGCAGAAAGCAGCCCGAACAGCCGTTGGCCGCAACGACACCCATCCGACC
ACGGGGTCTGCCTCTCCAAGCATCAGAAAAAGTCCAAGCTCCACGGTCCCCACAGAG
